# Supplementary material for: Atrial Fibrillation and Cognitive Decline: A Systematic Review of Pathophysiological Mechanisms, Therapeutic Strategies, and Digital Health Technologies in Neuroprotection
Source: J Clin Med. 2026 Feb 25;15(5):1744. doi: 10.3390/jcm15051744 (PMC12986385; doi:10.3390/jcm15051744)
Supplement: Supplementary file 1 [file jcm-15-01744-s001.zip]

Archive with 1 entries (1 files):
- jcm-4123921-supplementary.pdf
